# Supplementary material for: Durable Metallized Liquid Crystal Polymer Fibers Enable Flexible and Tough Electrical Heaters
Source: Polymers (Basel). 2025 Apr 17;17(8):1087. doi: 10.3390/polym17081087 (PMC12030729; doi:10.3390/polym17081087)
Supplement: Supplementary file 1 [file polymers-17-01087-s001.zip]

Archive with 1 entries (1 files):
- polymers-3592038-supplementary.pdf
